# Supplementary material for: Screening of Phytochemical, Antimicrobial, and Antioxidant Properties of Juncus acutus from Northeastern Morocco
Source: Life (Basel). 2023 Oct 29;13(11):2135. doi: 10.3390/life13112135 (PMC10672446; doi:10.3390/life13112135)
Supplement: Supplementary file 1 [file life-13-02135-s001.zip]

Archive with 1 entries (1 files):
- life-2603800-supplementary.pdf
